# Supplementary material for: Location of Tandem Repeats on Wheat Chromosome 5B and the Breakpoint on the 5BS Arm in Wheat Translocation T7BS.7BL-5BS Using Single-Copy FISH Analysis
Source: Plants (Basel). 2022 Sep 14;11(18):2394. doi: 10.3390/plants11182394 (PMC9502598; doi:10.3390/plants11182394)
Supplement: Supplementary file 1 [file plants-11-02394-s001.zip]

Archive with 1 entries (1 files):
- plants-1831664-supplementary.pdf
